# Supplementary material for: Mineral and Carbon Metabolic Adjustments in Nodules of Symbiotically Grown Faba Bean (Vicia faba L.) Varieties in Response to Organic Phosphorus Supplementation
Source: Plants (Basel). 2023 Nov 17;12(22):3888. doi: 10.3390/plants12223888 (PMC10675292; doi:10.3390/plants12223888)
Supplement: Supplementary file 1 [file plants-12-03888-s001.zip]

Archive with 1 entries (1 files):
- plants-2693071-supplementary.pdf
